# Supplementary material for: Flexible All-Carbon Nanoarchitecture Built from In Situ Formation of Nanoporous Graphene Within “Skeletal-Capillary” Carbon Nanotube Networks for Supercapacitors
Source: Nanomaterials (Basel). 2024 Oct 21;14(20):1683. doi: 10.3390/nano14201683 (PMC11510038; doi:10.3390/nano14201683)
Supplement: Supplementary file 1 [file nanomaterials-14-01683-s001.zip]

Archive with 1 entries (1 files):
- nanomaterials-3160872-supplementary.pdf
